# Supplementary material for: Hif1α down-regulation is associated with transposition of great arteries in mice treated with a retinoic acid antagonist
Source: BMC Genomics. 2010 Sep 16;11:497. doi: 10.1186/1471-2164-11-497 (PMC2996993; doi:10.1186/1471-2164-11-497)
Supplement: Additional file 1 — Table S1: List of the 477 differentially expressed genes (FC≥ ± 1.5) in BMS189453-treated embryos [file 1471-2164-11-497-S1.XLS]

## Sheet: 1
Additional file 1: Table S1
gb_acc	gene_id	Gene symbol	Gene name	FC	GO Classification	Note
NM_025951	67073	Pi4k2b	phosphatidylinositol 4-kinase type 2 beta	-1541	1-phosphatidylinositol 4-kinase activity
NM_145629	102866	Pls3	plastin 3 (T-isoform)	-3553	actin filament organization
NM_146120	227753	Gsn	gelsolin	3782	actin filament severing
NM_001025428	70834	Spag9	sperm associated antigen 9	1604	activation of MAPK activity
NM_007494	11898	Ass1	argininosuccinate synthetase 1	1580	amino acid biosynthetic process
NM_001038660	328059	Slc7a15	solute carrier family 7 (cationic amino acid transporter, y+ system), member 15	-2233	amino acid transport
NM_134086	105727	Slc38a1	solute carrier family 38, member 1	1508	amino acid transport
NM_009256	20723	Serpinb9	serine (or cysteine) peptidase inhibitor, clade B, member 9	-2052	anti-apoptosis
NM_009429	22070	Tpt1	tumor protein, translationally-controlled 1	1505	anti-apoptosis
NM_009735	12010	B2m	beta-2 microglobulin	-1713	antigen processing and presentation of peptide antigen via MHC class I
NM_008764	18383	Tnfrsf11b	tumor necrosis factor receptor superfamily, member 11b (osteoprotegerin)	-1912	apoptosis
NM_030750	81535	Sgpp1	sphingosine-1-phosphate phosphatase 1	1538	apoptosis
NM_021536	59040	Rhot1	ras homolog gene family, member T1	1777	apoptosis
NM_175406	242341	Atp6v0d2	ATPase, H+ transporting, lysosomal V0 subunit D2	-1909	ATP biosynthetic process
NM_033617	114143	Atp6v0b	ATPase, H+ transporting, lysosomal V0 subunit B	-2487	ATP synthesis coupled proton transport
NM_016774	11947	Atp5b	ATP synthase, H+ transporting mitochondrial F1 complex, beta subunit	1517	ATP synthesis coupled proton transport
NM_133826	108664	Atp6v1h	ATPase, H+ transporting, lysosomal V1 subunit H	1579	ATP synthesis coupled proton transport
NM_027862	71679	Atp5h	ATP synthase, H+ transporting, mitochondrial F0 complex, subunit d	1626	ATP synthesis coupled proton transport
NM_134157	110935	Atp6v1b1	ATPase, H+ transporting, lysosomal V1 subunit B1	2083	ATP synthesis coupled proton transport
AJ310638	71881	2310001A20Rik	RIKEN cDNA 2310001A20 gene	1814	biosynthetic process
NM_009247	20704	Serpina1e	serine (or cysteine) peptidase inhibitor, clade A, member 1e	-2149	blood coagulation
AF016313	21788	Tfpi	tissue factor pathway inhibitor	-1789	blood coagulation
NM_011173	19128	Pros1	protein S (alpha)	-1756	blood coagulation
NM_011171	19124	Procr	protein C receptor, endothelial	1916	blood coagulation
NM_025367	20698	Sphk1	sphingosine kinase 1	1832	blood vessel development
NM_023878	58187	Cldn10	claudin 10	-1614	calcium ion transport
NM_173870	269181	Mgat4a	mannoside acetylglucosaminyltransferase 4, isoenzyme A	1610	carbohydrate metabolic process
AY135526	24061834	Masp1/3	serine protease MASP3 partial cds	-1635	catalytic activity
NM_018851	56045	Samhd1	SAM domain and HD domain, 1	-1516	catalytic activity
NM_007661	12537	Cdc2l1	cell division cycle 2-like 1	-3577	cell cycle
NM_153599	264064	Cdk8	cyclin-dependent kinase 8	1507	cell cycle
NM_025635	52696	Zwint	ZW10 interactor	-1.59	cell cycle
NM_133833	13518	Dst	dystonin	1613	cell cycle arrest
U25158	13518	Dst	dystonin	-1.52	cell cycle arrest
NM_178929	107250	Kazald1	Kazal-type serine peptidase inhibitor domain 1	-2182	cell differentiation
NM_007856	13360	Dhcr7	7-dehydrocholesterol reductase	1622	cell differentiation
NM_008597	17313	Mgp	matrix Gla protein	1735	cell differentiation
NM_153405	241490	Rbm45	RNA binding motif protein 45	-2.37	cell differentiation
NM_022309	12400	Cbfb	core binding factor beta	-1689	cell maturation
NM_007688	12632	Cfl2	cofilin 2, muscle	1978	cell motility
NM_024181	66861	Dnajc10	DnaJ (Hsp40) homolog, subfamily C, member 10	-1588	cell redox homeostasis
NM_009787	12304	Pdia4	protein disulfide isomerase associated 4	1519	cell redox homeostasis
NM_010917	18073	Nid1	nidogen 1	-1726	cell-matrix adhesion
NM_010233	14268	Fn1	fibronectin 1	-1.58	cell-matrix adhesion
NM_021293	12489	Cd33	CD33 antigen	-1519	cellular adhesion
AF115426	65963	Tmem176b	transmembrane protein 176B	-2582	cellular differentiation
NM_001012402	328779	Hs3st6	heparan sulfate (glucosamine) 3-O-sulfotransferase 6	-1.55	cellular metabolism
NM_008615	17436	Me1	malic enzyme 1, NADP(+)-dependent, cytosolic	-1.7	cellular metabolism
NM_025408	66190	Phca	phytoceramidase, alkaline	-2088	ceramide metabolic process
NM_013650	20201	S100a8	S100 calcium binding protein A8 (calgranulin A)	-1845	chemotaxis
NM_008697	18080	Nin	ninein	1785	ciliary or flagellar motility
NM_025527	66384	Srp19	signal recognition particle 19	1547	cotranslational protein targeting to membrane
NM_001039482	226541	Klhl20	kelch-like 20 (Drosophila)	-1.54	cytoskeleton organization and biogenesis
NM_013590	17110	Lyz1	lysozyme 1	-1547	defense response to bacterium
L04961	213742	Xist	inactive X specific transcripts	-2017	dosage compensation, by inactivation of X chromosome
NM_001013756	230824	Grhl3	grainyhead-like 3 (Drosophila)	1826	ectoderm development
NM_025321	66052	Sdhc	succinate dehydrogenase complex, subunit C, integral membrane protein	1513	electron transport
NM_023281	66945	Sdha	succinate dehydrogenase complex, subunit A, flavoprotein (Fp)	1643	electron transport
NM_008631	17752	Mt4	metallothionein 4	2365	electron transport
NM_010006	13105	Cyp2d9	cytochrome P450, family 2, subfamily d, polypeptide 9	-1.93	electron transport
NM_009370	21812	Tgfbr1	transforming growth factor, beta receptor I	1682	embryonic development
NM_024427	22003	Tpm1	tropomyosin 1, alpha	-1.71	embryonic development
NM_172814	239393	Lrp12	low density lipoprotein-related protein 12	-1634	endocytosis
NM_009190	20479	Vps4b	vacuolar protein sorting 4b (yeast)	1681	endosome transport
NM_009748	12068	Bet1	blocked early in transport 1 homolog (S. cerevisiae)	-5.54	ER to Golgi vesicle-mediated transport
NM_178878	97212	Hadha	hydroxyacyl-Coenzyme A dehydrogenase/3-ketoacyl-Coenzyme A thiolase/enoyl-Coenzyme A hydratase (trifunctional protein), alpha subunit	1592	fatty acid metabolic process
NM_010299	14667	Gm2a	GM2 ganglioside activator protein	1579	ganglioside metabolic process
NM_173021	18679	Phka1	phosphorylase kinase alpha 1	-1656	glycogen metabolic process
NM_008828	18655	Pgk1	phosphoglycerate kinase 1	-1513	glycolysis
NM_026234	67556	Pigm	phosphatidylinositol glycan anchor biosynthesis, class M	-1525	GPI anchor biosynthetic process
NM_145700	252837	Ccrl1	chemokine (C-C motif) receptor-like 1	-2883	G-protein coupled receptor protein signaling pathway
NM_207619	404288	V1rd19	vomeronasal 1 receptor, D19	-2327	G-protein coupled receptor protein signaling pathway
NM_007904	13618	Ednrb	endothelin receptor type B	1636	G-protein coupled receptor protein signaling pathway
NM_022023	63985	Gmfb	glia maturation factor, beta	-1992	growth factor activity
NM_010266	14544	Gda	guanine deaminase	1503	guanine deaminase activity
NM_030037	68929	Mospd3	motile sperm domain containing 3	-1922	heart development
NM_010431	15251	Hif1a	hypoxia inducible factor 1, alpha subunit	-1794	heart looping
NM_008495	16852	Lgals1	lectin, galactose binding, soluble 1	1523	heterophilic cell adhesion
NM_011150	19039	Lgals3bp	lectin, galactoside-binding, soluble, 3 binding protein	-19382	immune response
NM_019568	57266	Cxcl14	chemokine (C-X-C motif) ligand 14	-1673	immune response
NM_010239	14319	Fth1	ferritin heavy chain 1	1879	immune response
NM_008410	16432	Itm2b	integral membrane protein 2B	-1685	induction of apoptosis
NM_011871	23992	Prkra	protein kinase, interferon inducible double stranded RNA dependent activator	-1529	induction of apoptosis
NM_011820	23887	Ggt5	gamma-glutamyltransferase 5	1546	inflammatory response
NM_009776	12258	Serping1	serine (or cysteine) peptidase inhibitor, clade G, member 1	-1815	innate immune response
NM_008364	16180	Il1rap	interleukin 1 receptor accessory protein	-1693	innate immune response
NM_199056	75678	Ippk	inositol 1,3,4,5,6-pentakisphosphate 2-kinase	1868	inositol and derivative phosphorylation
NM_029875	215436	Slc35e3	solute carrier family 35, member E3	-1553	integral to membrane
NM_011782	23794	Adamts5	a disintegrin-like and metallopeptidase (reprolysin type) with thrombospondin type 1 motif, 5 (aggrecanase-2)	2200	integrin-mediated signaling pathway
NM_011701	22352	Vim	vimentin	-1575	intermediate filament-based process
NM_011343	20335	Sec61g	SEC61, gamma subunit	-2204	intracellular protein transport
NM_009938	12847	Copa	coatomer protein complex subunit alpha	-1517	intracellular protein transport
NM_010567	16332	Inppl1	inositol polyphosphate phosphatase-like 1	-4693	intracellular signaling cascade
NM_023055	65962	Slc9a3r2	solute carrier family 9 (sodium/hydrogen exchanger), member 3 regulator 2	-1714	intracellular signaling cascade
XM_896594	-	Sorbs2	sorbin and SH3 domain containing 2	-1571	intracellular signaling pathway
NM_021542	16529	Kcnk5	potassium channel, subfamily K, member 5	1669	ion transport
NM_013612	18173	Slc11a1	solute carrier family 11 (proton-coupled divalent metal ion transporters), member 1	-1759	iron ion transport
NM_008517	16993	Lta4h	leukotriene A4 hydrolase	-3.04	leukotriene biosynthetic process
NM_133360	107476	Acaca	acetyl-Coenzyme A carboxylase alpha	-1554	lipid biosynthetic process
NM_007853	13244	Degs1	degenerative spermatocyte homolog 1 (Drosophila)	1618	lipid biosynthetic process
NM_009415	21991	Tpi1	triosephosphate isomerase 1	1681	lipid biosynthetic process
XM_139476	157057193	Cacna1i	calcium channel, voltage-dependent, alpha 1I subunit	-1916	low voltage-gated calcium channel activity
NM_009254	20719	Serpinb6a	serine (or cysteine) peptidase inhibitor, clade B, member 6a	-2534	metabolic process
NM_007431	11647	Alpl	alkaline phosphatase, liver/bone/kidney	-1801	metabolic process
NM_023799	76055	Mgea5	meningioma expressed antigen 5 (hyaluronidase)	-1801	metabolic process
NM_012037	26949	Vat1	vesicle amine transport protein 1 homolog (T californica)	1714	metabolic process
NM_008202	14977	Slc39a7	solute carrier family 39 (zinc transporter), member 7	1616	metal ion transport
NM_009720	11927	Atox1	ATX1 (antioxidant protein 1) homolog 1 (yeast)	1849	metal ion transport
NM_178925	106338	Nsun3	NOL1/NOP2/Sun domain family member 3	-1979	methyltransferase activity
NM_134024	103733	Tubg1	tubulin, gamma 1	1827	microtubule-based movement
NM_008017	14211	Smc2	structural maintenance of chromosomes 2	-1538	mitotic chromosome condensation
NM_009774	12237	Bub3	budding uninhibited by benzimidazoles 3 homolog (S. cerevisiae)	-1599	mitotic sister chromatid segregation
NM_026095	67332	Snrpd3	small nuclear ribonucleoprotein D3	1965	mRNA metabolic process
NM_011865	23983	Pcbp1	poly(rC) binding protein 1	-1568	mRNA processing
NM_008774	18458	Pabpc1	poly A binding protein, cytoplasmic 1	1738	mRNA processing
XM_990335	-	Lsm6	LSM6 homolog, U6 small nuclear RNA	-4156	mRNA processing
NM_175606	74318	Hopx	HOP homeobox	-1811	multicellular organismal development
NM_021878	16468	Jarid2	jumonji, AT rich interactive domain 2	-1532	multicellular organismal development
NM_027133	69605	Lnp	limb and neural patterns	1598	multicellular organismal development
NM_010329	14726	Pdpn	podoplanin	2897	multicellular organismal development
NM_009128	20250	Scd2	stearoyl-Coenzyme A desaturase 2	1517	myelination
NM_007569	12226	Btg1	B-cell translocation gene 1, anti-proliferative	-2.68	negative regulation of cell proliferation
NM_021717	60345	Nrip2	nuclear receptor interacting protein 2	-1808	negative regulation of transcription from RNA polymerase II promoter
NM_012058	27058	Srp9	signal recognition particle 9	1505	negative regulation of translational elongation
NM_007687	12631	Cfl1	cofilin 1, non-muscle	1500	neural crest cell migration
NM_001037127	18198	Musk	muscle, skeletal, receptor tyrosine kinase	2048	neuromuscular junction development
NM_009536	22627	Ywhae	tyrosine 3-monooxygenase/tryptophan 5-monooxygenase activation protein, epsilon polypeptide	-2.01	neuron migration
NM_201353	240332	Slc6a7	solute carrier family 6 (neurotransmitter transporter, L-proline), member 7	1520	neurotransmitter transport
NM_007681	12615	Cenpa	centromere protein A	-2174	nucleosome assembly
NM_008211	15081	H3f3b	H3 histone, family 3B	-1714	nucleosome assembly
NM_026662	110639	Prps2	phosphoribosyl pyrophosphate synthetase 2	2815	nucleotide biosynthetic process
NM_020026	26879	B3galnt1	UDP-GalNAc:betaGlcNAc beta 1,3-galactosaminyltransferase, polypeptide 1	-1.96	oligosaccharide biosynthetic process
NM_007764	12929	Crkl	v-crk sarcoma virus CT10 oncogene homolog (avian)-like	1692	organ morphogenesis
NM_021486	63857	Bcmo1	beta-carotene 15,15'-monooxygenase	-1528	oxidoreductase activity
NM_053113	93726	Ear11	eosinophil-associated, ribonuclease A family, member 11	-1538	pancreatic ribonuclease activity
NM_201239	58809	Rnase4	ribonuclease, RNase A family 4	1616	pancreatic ribonuclease activity
NM_011068	18631	Pex11a	peroxisomal biogenesis factor 11a	-2433	peroxisome fission
NM_008847	18720	Pip5k1a	phosphatidylinositol-4-phosphate 5-kinase, type 1 alpha	-4809	phosphatidylinositol metabolic process
NM_009121	20229	Sat1	spermidine/spermine N1-acetyl transferase 1	-1619	polyamine metabolic process
NM_173184	212108	Rln3	relaxin 3	-1582	positive regulation of cAMP biosynthetic process
NM_008006	14173	Fgf2	fibroblast growth factor 2	-1555	positive regulation of cell differentiation
NM_019971	54635	Pdgfc	platelet-derived growth factor, C polypeptide	-1585	positive regulation of cell proliferation
NM_028031	243983	Zdhhc13	zinc finger, DHHC domain containing 13	-1746	positive regulation of I-kappaB kinase/NF-kappaB cascade
NM_024406	11770	Fabp4	fatty acid binding protein 4, adipocyte	1688	positive regulation of inflammatory response
NM_009906	12751	Tpp1	tripeptidyl peptidase I	1941	positive regulation of proteolysis
NM_020005	18519	Kat2b	K(lysine) acetyltransferase 2B	-3.88	positive regulation of transcription
NM_011151	19043	Ppm1b	protein phosphatase 1B, magnesium dependent, beta isoform	-1991	protein amino acid dephosphorylation
NM_133933	103963	Rpn1	ribophorin I	1614	protein amino acid glycosylation
NM_008408	16430	Stt3a	STT3, subunit of the oligosaccharyltransferase complex, homolog A (S. cerevisiae)	1684	protein amino acid glycosylation
NM_008786	18537	Pcmt1	protein-L-isoaspartate (D-aspartate) O-methyltransferase 1	-1507	protein amino acid methylation
NM_019642	20014	Rpn2	ribophorin II	1778	protein amino acid N-linked glycosylation via asparagine
NM_013814	14423	Galnt1	UDP-N-acetyl-alpha-D-galactosamine:polypeptide N-acetylgalactosaminyltransferase 1	2198	protein amino acid O-linked glycosylation
NM_011494	20872	Stk16	serine/threonine kinase 16	-1999	protein amino acid phosphorylation
NM_145465	223255	Stk24	serine/threonine kinase 24 (STE20 homolog, yeast)	1553	protein amino acid phosphorylation
NM_023138	26396	Map2k2	mitogen-activated protein kinase kinase 2	1680	protein amino acid phosphorylation
NM_010633	16589	Uhmk1	U2AF homology motif (UHM) kinase 1	1859	protein amino acid phosphorylation
NM_010380	133778954	H2-D1	histocompatibility 2, D region locus 1	-1527	protein binding
NM_008019	14225	Fkbp1a	FK506 binding protein 1a	-1881	protein folding
NM_007597	12330	Canx	calnexin	-1512	protein folding
NM_178633	77113	Klhl2	kelch-like 2, Mayven (Drosophila)	-1532	protein homodimerization activity
NM_181517	233726	Ipo7	importin 7	1779	protein import into nucleus, docking
XM_233838	157819514	Sgk493	Rattus norvegicus protein kinase-like protein SgK493	1656	protein kinase activity
NM_134115	106504	Stk38	serine/threonine kinase 38	-4187	protein kinase cascade
NM_138589	28018	Ubfd1	ubiquitin family domain containing 1	1565	protein modification
NM_183028	319263	Pcmtd1	protein-L-isoaspartate (D-aspartate) O-methyltransferase domain containing 1	1592	protein modification
NM_011740	22631	Ywhaz	tyrosine 3-monooxygenase/tryptophan 5-monooxygenase activation protein, zeta polypeptide	-1508	protein targeting
NM_020270	56807	Scamp5	secretory carrier membrane protein 5	-1846	protein transport
AF295102	56214	Scamp4	secretory carrier membrane protein 4	-1685	protein transport
NM_027016	69276	Sec62	SEC62 homolog (S. cerevisiae)	-1584	protein transport
NM_177296	320938	Tnpo3	transportin 3	1522	protein transport
NM_028173	72265	Tram1	translocating chain-associating membrane protein 1	1773	protein transport
NM_175749	218210	Nup153	nucleoporin 153	-2686	proton-transporting two-sector ATPase complex
NM_173450	271842	Rpusd2	RNA pseudouridylate synthase domain containing 2	-1604	pseudouridine synthesis
NM_001033300	229363	Gmps	guanine monphosphate synthetase	-1831	purine nucleotide biosynthetic process
NM_023142	11867	Arpc1b	actin related protein 2/3 complex, subunit 1B	1662	regulation of actin filament polymerization
NM_007635	12452	Ccng2	cyclin G2	-1679	regulation of cell cycle
NM_133656	12928	Crk	v-crk sarcoma virus CT10 oncogene homolog (avian)	1513	regulation of cell cycle
NM_010518	16011	Igfbp5	insulin-like growth factor binding protein 5	-1935	regulation of cell growth
NM_080843	67296	Socs4	suppressor of cytokine signaling 4	-1837	regulation of cell growth
NM_019564	56213	Htra1	HtrA serine peptidase 1	1509	regulation of cell growth
NM_025706	66687	Tbc1d15	TBC1 domain family, member 15	-1693	regulation of Rab GTPase activity
NM_009361	21781	Tfdp1	transcription factor Dp 1	1769	regulation of transcription
NM_008173	14815	Nr3c1	nuclear receptor subfamily 3, group C, member 1	-1946	regulation of transcription, DNA-dependent
NM_008986	19285	Ptrf	polymerase I and transcript release factor	-1909	regulation of transcription, DNA-dependent
NM_010905	18027	Nfia	nuclear factor I/A	-1862	regulation of transcription, DNA-dependent
NM_008539	17125	Smad1	MAD homolog 1 (Drosophila)	-1724	regulation of transcription, DNA-dependent
NM_199196	52615	Suz12	suppressor of zeste 12 homolog (Drosophila)	-1646	regulation of transcription, DNA-dependent
NM_013608	17938	Naca	nascent polypeptide-associated complex alpha polypeptide	-1642	regulation of transcription, DNA-dependent
NM_030245	27878	Tada1l	transcriptional adaptor 1 (HFI1 homolog, yeast) like	-1627	regulation of transcription, DNA-dependent
NM_178017	70823	Hmgb2l1	high mobility group box 2-like 1	-1535	regulation of transcription, DNA-dependent
NM_027973	71876	Mlf1ip	myeloid leukemia factor 1 interacting protein	-1533	regulation of transcription, DNA-dependent
NM_009031	245688	Rbbp7	retinoblastoma binding protein 7	-1524	regulation of transcription, DNA-dependent
NM_010432	15257	Hipk1	homeodomain interacting protein kinase 1	1509	regulation of transcription, DNA-dependent
NM_133957	54446	Nfat5	nuclear factor of activated T-cells 5	1530	regulation of transcription, DNA-dependent
NM_153089	228852	Ppp1r16b	protein phosphatase 1, regulatory (inhibitor) subunit 16B	1666	regulation of transcription, DNA-dependent
NM_020601	21372	Tbl1x	transducin (beta)-like 1 X-linked	1777	regulation of transcription, DNA-dependent
NM_011584	353187	Nr1d2	nuclear receptor subfamily 1, group D, member 2	1783	regulation of transcription, DNA-dependent
NM_001001152	238690	Zfp458	zinc finger protein 458	-1.54	regulation of transcription, DNA-dependent
NM_010124	13688	Eif4ebp2	eukaryotic translation initiation factor 4E binding protein 2	-1.55	regulation of translation
NM_011130	18970	Polb	polymerase (DNA directed), beta	-3962	response to DNA damage stimulus
NM_009846	12484	Cd24a	CD24a antigen	1811	response to molecule of bacterial origin
X53825	12484	Cd24a	CD24a antigen	2059	response to molecule of bacterial origin
NM_013671	20656	Sod2	superoxide dismutase 2, mitochondrial	-3916	response to oxidative stress
NM_011170	19122	Prnp	prion protein	1752	response to oxidative stress
NM_013559	15505	Hsph1	heat shock 105kDa/110kDa protein 1	1716	response to stress
NM_029502	76025	Cant1	calcium activated nucleotidase 1	1657	ribonucleoside diphosphate catabolic process
NM_001008546	230908	Tardbp	TAR DNA binding protein	-1536	RNA binding
NM_009033	19656	Rbmxrt	RNA binding motif protein, X chromosome retrogene	1561	RNA processing
NM_016884	15381	Hnrnpc	heterogeneous nuclear ribonucleoprotein C	-1888	RNA splicing
NM_021510	59013	Hnrnph1	heterogeneous nuclear ribonucleoprotein H1	1547	RNA splicing
NM_146083	225027	Sfrs7	splicing factor, arginine/serine-rich 7	-2.25	RNA splicing
NM_146375	258372	Olfr918	olfactory receptor 918	-1645	sensory perception of smell
NM_001011869	258207	Olfr452	olfactory receptor 452	-1538	sensory perception of smell
NM_146655	258649	Olfr441	olfactory receptor 441	-1.97	sensory perception of smell
NM_021562	387616	Tas2r140	taste receptor, type 2, member 140	-1829	sensory perception of taste
NM_025668	66624	Spcs2	signal peptidase complex subunit 2 homolog (S. cerevisiae)	1696	signal peptide processing
NM_011100	18749	Prkacb	protein kinase, cAMP dependent, catalytic, beta	-3263	signal transduction
NM_172525	214137	Arhgap29	Rho GTPase activating protein 29	-2006	signal transduction
NM_009641	11602	Angpt4	angiopoietin 4	-1861	signal transduction
AB220685	234353	Psd3	pleckstrin and Sec7 domain containing 3	-1766	signal transduction
NM_008641	17776	Mast2	microtubule associated serine/threonine kinase 2	-1727	signal transduction
NM_011272	19773	Rln1	relaxin 1	-1648	signal transduction
NM_172395	57912	Cdc42se1	CDC42 small effector 1	-1514	signal transduction
NM_011113	18793	Plaur	plasminogen activator, urokinase receptor	1502	signal transduction
NM_001005868	59079	Erbb2ip	Erbb2 interacting protein	1567	signal transduction
NM_024454	216344	Rab21	RAB21, member RAS oncogene family	1619	signal transduction
NM_015742	17925	Myo9b	myosin IXb	1854	signal transduction
NM_021457	14362	Fzd1	frizzled homolog 1 (Drosophila)	1871	signal transduction
NM_025331	66066	Gng11	guanine nucleotide binding protein (G protein), gamma 11	-1.55	signal transduction
NM_175669	319200	Gpr82	G protein-coupled receptor 82	-1.59	signal transduction
NM_009072	19878	Rock2	Rho-associated coiled-coil containing protein kinase 2	1585	signal transduction/cytokinesis
NM_145491	104215	Rhoq	ras homolog gene family, member Q	-1801	small GTPase mediated signal transduction
NM_023275	80837	Rhoj	ras homolog gene family, member J	-1675	small GTPase mediated signal transduction
NM_008997	19326	Rab11b	RAB11B, member RAS oncogene family	-1605	small GTPase mediated signal transduction
NM_001004154	245670	Rragb	Ras-related GTP binding B	-1579	small GTPase mediated signal transduction
NM_009067	19765	Ralbp1	ralA binding protein 1	-1.53	small GTPase mediated signal transduction
NM_020007	56758	Mbnl1	muscleblind-like 1 (Drosophila)	-1591	striated muscle development
NM_016694	50873	Park2	parkin	-1511	synaptic transmission, dopaminergic
AF216207	7648817	Rps19	ribosomal protein S19	-3181	translation
NM_170669	267019	Rps15a	ribosomal protein S15a	-1767	translation
NM_026055	67248	Rpl39	ribosomal protein L39	-1707	translation
NM_029751	76808	Rpl18a	ribosomal protein L18A	-1672	translation
NM_144958	13681	Eif4a1	eukaryotic translation initiation factor 4A1	-1559	translation
NM_001002239	319195	Rpl17	ribosomal protein L17	1527	translation
NM_201226	72946	Lrrc47	leucine rich repeat containing 47	1564	translation
NM_011319	20226	Sars	seryl-aminoacyl-tRNA synthetase	1566	translation
NM_009083	19946	Rpl30	ribosomal protein L30	1593	translation
NM_024212	67891	Rpl4	ribosomal protein L4	1615	translation
NM_013721	27176	Rpl7a	ribosomal protein L7a	1648	translation
NM_153168	102436	Lars2	leucyl-tRNA synthetase, mitochondrial	1955	translation
NM_181582	276770	Eif5a	eukaryotic translation initiation factor 5A	-1808	translational initiation
NM_133916	27979	Eif3b	eukaryotic translation initiation factor 3, subunit B	-1803	translational initiation
NM_009964	12955	Cryab	crystallin, alpha B	1763	transmembrane receptor protein tyrosine kinase signaling pathway
NM_008981	19270	Ptprg	protein tyrosine phosphatase, receptor type, G	1555	transmembrane receptor protein tyrosine phosphatase signaling pathway
NM_175194	73132	Slc25a16	solute carrier family 25 (mitochondrial carrier, Graves disease autoantigen), member 16	-1609	transport
NM_007830	13167	Dbi	diazepam binding inhibitor	1627	transport
NM_013790	27416	Abcc5	ATP-binding cassette, sub-family C (CFTR/MRP), member 5	1653	transport
NM_023476	94242	Tinagl	tubulointerstitial nephritis antigen-like	1734	transport
NM_001040695	54122	Uevld	UEV and lactate/malate dehyrogenase domains	-2993	tricarboxylic acid cycle intermediate metabolic process
NM_024168	66078	Tsen34	tRNA splicing endonuclease 34 homolog (SEN34, S. cerevisiae)	-1561	tRNA processing
L14932	18552	Pcsk5	proprotein convertase subtilisin/kexin type 5	-2061	tRNA-intron endonuclease complex
NM_172871	242521	Klhl9	kelch-like 9 (Drosophila)	-2024	ubiquitin cycle
NM_152825	77593	Usp45	ubiquitin specific petidase 45	-1776	ubiquitin cycle
NM_011668	22215	Ube3a	ubiquitin protein ligase E3A	-1529	ubiquitin cycle
NM_019912	56550	Ube2d2	ubiquitin-conjugating enzyme E2D 2	-1508	ubiquitin cycle
NM_011787	23802	Amfr	autocrine motility factor receptor	1715	ubiquitin cycle
NM_027968	71865	Fbxo30	F-box protein 30	-1.66	ubiquitin cycle
NM_011184	19167	Psma3	proteasome (prosome, macropain) subunit, alpha type 3	1632	ubiquitin-dependent protein catabolic process
NM_009475	22264	Prap1	proline-rich acidic protein 1	-5412	unknown
X70853	14114	Fbln1	fibulin 1	-4907	unknown
XM_921367	-	-	-	-4865	unknown	This record was removed as a result of standard genome annotation processing.
NM_144523	52521	Zfp622	zinc finger protein 622	-3998	unknown
NM_007796	13024	Ctla2a	cytotoxic T lymphocyte-associated protein 2 alpha	-3633	unknown
XR_002472	-	-	-	-3301	unknown	This record was removed as a result of standard genome annotation processing.
XM_001001160	-	-	-	-2727	unknown	This record was removed as a result of standard genome annotation processing.
XR_003826	-	-	-	-2574	unknown	This record was removed as a result of standard genome annotation processing.
XM_908989	625253	EG625253	predicted gene, EG625253	-2452	unknown
NM_010499	15936	Ier2	immediate early response 2	-2439	unknown
XR_003756	-	-	-	-2401	unknown	This record was removed as a result of standard genome annotation processing.
XR_003187	-	-	-	-2374	unknown	This record was removed as a result of standard genome annotation processing.
XM_994830	-	-	-	-2368	unknown	This record was removed as a result of standard genome annotation processing.
XM_899730	627079	OTTMUSG00000008395	predicted gene, OTTMUSG00000008395	-2367	unknown
XR_003250	-	-	-	-2218	unknown	This record was removed as a result of standard genome annotation processing.
XM_920154	-	-	-	-2191	unknown	This record was removed as a result of standard genome annotation processing.
NM_001040083	-	-	similar to Retrovirus-related Pol polyprotein LINE-1	-2149	unknown	This record was removed by RefSeq staff. Please contact info@ncbi.nlm.nih.gov for further details.
AF308284	-	-	-	-2148	unknown
XM_001004682	-	-	unknown protein	-2135	unknown	This record was removed as a result of standard genome annotation processing.
XM_925279	-	Ttc13	Mus musculus tetratricopeptide repeat domain 13	-2133	unknown
XR_002657	-	-	-	-2111	unknown	This record was removed as a result of standard genome annotation processing.
XM_897842	-	Parp6	poly (ADP-ribose) polymerase family, member 6	-2076	unknown
XM_911969	636537	LOC636537	similar to signal sequence receptor, alpha	-2068	unknown
XM_193558	268291	Rnf217	ring finger protein 217	-2055	unknown
NM_181856	217356	Tmc8	transmembrane channel-like 8	-1992	unknown
XM_144599	243302	EG243302	predicted gene, EG243302	-1986	unknown
XM_917238	637748	EG637748	predicted gene, EG637748	-1961	unknown
XM_980000	-	-	-	-1959	unknown	This record was removed as a result of standard genome annotation processing.
XM_905147	-	-	-	-1953	unknown	This record was removed as a result of standard genome annotation processing.
XM_981517	-	-	-	-1939	unknown	This record was removed as a result of standard genome annotation processing.
XM_110983	194960	OTTMUSG00000002137	predicted gene, OTTMUSG00000002137	-1933	unknown
XM_001001271	677190	LOC677190	similar to SMT3 suppressor of mif two 3 homolog 2	-1932	unknown
XR_002860	-	-	-	-1924	unknown	This record was removed as a result of standard genome annotation processing.
NM_022329	64164	Ifrg15	interferon alpha responsive gene	-1914	unknown
XM_978684	-	-	-	-1912	unknown	This record was removed as a result of standard genome annotation processing.
NM_153096	234203	Zfp353	zinc finger protein 353	-1887	unknown
NM_177178	320506	Lmbrd2	LMBR1 domain containing 2	-1885	unknown
XM_356166	-	Vps13c	similar to vacuolar protein sorting 13C protein	-1868	unknown
XM_909026	634327	LOC634327	similar to bromodomain containing 7	-1865	unknown
XM_988268	-	-	-	-1864	unknown	This record was removed as a result of standard genome annotation processing.
XM_905648	631286	LOC631286	similar to acid phosphatase 1, soluble	-1849	unknown
XM_001005287	-	-	unknown protein	-1845	unknown	This record was removed as a result of standard genome annotation processing.
XM_907376	626841	EG626841	predicted gene, EG626841	-1831	unknown
XM_982166	-	-	-	-1829	unknown	This record was removed as a result of standard genome annotation processing.
XR_003479	-	-	-	-1826	unknown	This record was removed as a result of standard genome annotation processing.
NM_030694	80876	Ifitm2	interferon induced transmembrane protein 2	-1821	unknown
XM_972755	-	-	-	-1808	unknown	This record was removed as a result of standard genome annotation processing.
XM_991300	-	-	-	-1802	unknown	This record was removed as a result of standard genome annotation processing.
XM_001000966	-	-	-	-1785	unknown	This record was removed as a result of standard genome annotation processing.
NM_031035	-	-	-	-1777	unknown
XM_907873	633468	LOC633468	similar to H3 histone, family 3B	-1768	unknown
XM_983626	-	-	-	-1758	unknown	This record was removed as a result of standard genome annotation processing.
NM_011454	20708	Serpinb6b	serine (or cysteine) peptidase inhibitor, clade B, member 6b	-1745	unknown
XM_901315	-	-	-	-1743	unknown	This record was removed as a result of standard genome annotation processing.
XM_974161	-	-	-	-1739	unknown	This record was removed as a result of standard genome annotation processing.
NM_016125	-	-	-	-1734	unknown
XM_984137	-	-	-	-1734	unknown	This record was removed as a result of standard genome annotation processing.
XM_981064	-	-	-	-1728	unknown	This record was removed as a result of standard genome annotation processing.
XM_994009	-	-	-	-1727	unknown	This record was removed as a result of standard genome annotation processing.
NM_001035255	-	-	-	-1709	unknown
XM_978095	218850	D14Abb1e	DNA segment, Chr 14, Abbott 1 expressed	-1699	unknown
XM_977310	-	-	-	-1695	unknown	This record was removed as a result of standard genome annotation processing.
AF037205	24017	Rnf13	ring finger protein 13	-1695	unknown
NM_023464	68475	Ssna1	Sjogren's syndrome nuclear autoantigen 1	-1677	unknown
XM_973560	-	-	-	-1676	unknown	This record was removed as a result of standard genome annotation processing.
XR_002779	-	-	-	-1676	unknown	This record was removed as a result of standard genome annotation processing.
XM_901703	-	Sez6l	Mus musculus seizure related 6 homolog like	-1676	unknown
XR_003642	-	-	-	-1675	unknown	This record was removed as a result of standard genome annotation processing.
NM_001013371	209200	Dtx3l	deltex 3-like (Drosophila)	-1675	unknown
XM_899367	384534	Vmn2r52	vomeronasal 2, receptor 52	-1667	unknown
XR_004021	-	-	-	-1665	unknown	This record was removed as a result of standard genome annotation processing.
XM_905643	631743	LOC631743	similar to aplysia ras-related homolog A2	-1649	unknown
XM_975942	665298	OTTMUSG00000004999	predicted gene, OTTMUSG00000004999	-1644	unknown
XM_877556	-	-	-	-1633	unknown	This record was removed as a result of standard genome annotation processing.
XM_905447	227054	EG227054	predicted gene, EG227054	-1627	unknown
XM_574821	-	-	-	-1619	unknown
XM_894656	-	-	-	-1614	unknown	This record was removed as a result of standard genome annotation processing.
NM_178771	234378	Klhl26	kelch-like 26 (Drosophila)	-1611	unknown
XM_917764	243642	EG243642	predicted gene, EG243642	-1606	unknown
NM_001040005	629974	Rnf213	ring finger protein 213	-1598	unknown
NM_001013806	433667	Ankrd13c	ankyrin repeat domain 13c	-1585	unknown
XM_920276	-	Hnrph3	heterogeneous nuclear ribonucleoprotein H3	-1579	unknown
XM_984242	-	-	-	-1578	unknown	This record was removed as a result of standard genome annotation processing.
XM_001001063	-	-	-	-1577	unknown	This record was removed as a result of standard genome annotation processing.
XM_001001211	-	-	-	-1562	unknown	This record was removed as a result of standard genome annotation processing.
XR_003647	-	-	-	-1555	unknown	This record was removed as a result of standard genome annotation processing.
NM_207301	71446	Wrb	tryptophan rich basic protein	-1552	unknown
XM_983632	-	-	-	-1547	unknown	This record was removed as a result of standard genome annotation processing.
NM_015776	50530	Mfap5	microfibrillar associated protein 5	-1542	unknown
XM_001002764	-	-	unknown protein	-1541	unknown	This record was removed as a result of standard genome annotation processing.
XM_123229	225228	EG225228	predicted gene, EG225228	-1538	unknown
NM_027870	71703	Armcx3	armadillo repeat containing, X-linked 3	-1531	unknown
NM_152806	67040	Ddx17	DEAD (Asp-Glu-Ala-Asp) box polypeptide 17	-1529	unknown
NM_011712	22381	Wbp5	WW domain binding protein 5	-1521	unknown
NM_133970	-	-	-	-1514	unknown	NM_133970.1 was permanently suppressed because it is primarily UTR sequence.
XM_893137	628403	EG628403	predicted gene, EG628403	-1514	unknown
NM_144941	245877	Mtap7d1	microtubule-associated protein 7 domain containing 1	-1509	unknown
XM_001001712	677248	LOC677248	similar to zinc finger protein 146	-1507	unknown
XM_230491	-	-	-	-1506	unknown	This record was removed as a result of standard genome annotation processing.
XM_982215	-	-	-	-1505	unknown	This record was removed as a result of standard genome annotation processing.
XM_903330	-	-	-	-1503	unknown	This record was removed as a result of standard genome annotation processing.
XR_003234	-	-	-	-1502	unknown	This record was removed as a result of standard genome annotation processing.
XM_146296	234159	EG234159	predicted gene, EG234159	-1501	unknown
XM_987531	-	-	-	1501	unknown	This record was removed as a result of standard genome annotation processing.
XM_987713	-	-	-	1504	unknown	This record was removed as a result of standard genome annotation processing.
NM_001001932	216238	Eea1	early endosome antigen 1	1504	unknown
XR_004658	-	-	-	1505	unknown	This record was removed as a result of standard genome annotation processing.
XM_001000965	-	-	-	1509	unknown	This record was removed as a result of standard genome annotation processing.
XR_003217	-	-	-	1511	unknown	This record was removed as a result of standard genome annotation processing.
XM_894481	629581	EG629581	predicted gene, EG629581	1512	unknown
XR_002855	-	-	-	1514	unknown	This record was removed as a result of standard genome annotation processing.
XR_001920	666811	EG666811	predicted gene, EG666811	1514	unknown
NM_138599	28185	Tomm70a	translocase of outer mitochondrial membrane 70 homolog A (yeast)	1516	unknown
NM_026323	67701	Wfdc2	WAP four-disulfide core domain 2	1516	unknown
XM_001002512	-	-	unknown protein	1518	unknown	This record was removed as a result of standard genome annotation processing.
XR_001707	-	-	-	1522	unknown	This record was removed as a result of standard genome annotation processing.
XR_003247	-	-	-	1527	unknown	This record was removed as a result of standard genome annotation processing.
XM_622904	-	-	-	1528	unknown	This record was removed as a result of standard genome annotation processing.
XM_574543	-	-	-	1528	unknown	This record was removed as a result of standard genome annotation processing.
NM_134015	103583	Fbxw11	F-box and WD-40 domain protein 11	1536	unknown
XR_004676	674685	LOC674685	similar to 40S ribosomal protein S2	1536	unknown
XM_001004051	-	-	unknown protein	1540	unknown	This record was removed as a result of standard genome annotation processing
XM_237042	157817180	Dst	Rattus norvegicus dystonin	1550	unknown
XM_991521	-	-	-	1551	unknown	This record was removed as a result of standard genome annotation processing.
XM_993820	-	-	-	1552	unknown	This record was removed as a result of standard genome annotation processing.
XM_990754	-	-	-	1562	unknown	This record was removed as a result of standard genome annotation processing.
XM_517193	-	-	-	1565	unknown
XR_004806	675606	LOC675606	similar to Splicing factor, arginine/serine-rich 5 (Pre-mRNA splicing factor SRP40) (Insulin-induced growth response protein CL-4) (Delayed-early protein HRS)	1569	unknown
XM_982966	-	-	-	1571	unknown	This record was removed as a result of standard genome annotation processing.
XM_902821	-	-	-	1575	unknown	This record was removed as a result of standard genome annotation processing.
XR_003149	-	-	-	1579	unknown	This record was removed as a result of standard genome annotation processing.
XR_001819	630936	OTTMUSG00000002192	predicted gene, OTTMUSG00000002192	1579	unknown
XM_001052054	-	-	unknown protein	1586	unknown	This record was removed as a result of standard genome annotation processing.
XR_002730	-	-	-	1591	unknown	This record was removed as a result of standard genome annotation processing.
XM_001000570	668269	EG668269	predicted gene, EG668269	1604	unknown
XM_001000789	214738	EG214738	predicted gene, EG214738	1608	unknown
XR_003497	-	-	-	1630	unknown	This record was removed as a result of standard genome annotation processing.
XM_980795	-	-	-	1631	unknown	This record was removed as a result of standard genome annotation processing.
XM_001005337	-	-	unknown protein	1632	unknown	This record was removed as a result of standard genome annotation processing.
XM_982842	544868	EG544868	predicted gene, EG544868	1639	unknown
XM_984154	-	-	-	1653	unknown	This record was removed as a result of standard genome annotation processing.
XM_992035	-	Prl2c1	Prolactin family 2, subfamily c, member 1	1662	unknown
NM_144530	70579	Zc3h11a	zinc finger CCCH type containing 11A	1664	unknown
XM_983917	666448	EG666448	predicted gene, EG666448	1677	unknown
XM_916961	-	-	-	1678	unknown	This record was removed as a result of standard genome annotation processing.
NM_026252	67579	Cpeb4	cytoplasmic polyadenylation element binding protein 4	1678	unknown
XM_984357	-	-	-	1681	unknown	This record was removed as a result of standard genome annotation processing.
XM_992010	-	-	-	1684	unknown	This record was removed as a result of standard genome annotation processing.
XR_002727	-	-	-	1690	unknown	This record was removed as a result of standard genome annotation processing.
XM_575149	-	-	-	1717	unknown
XM_892497	627798	EG627798	predicted gene, EG627798	1722	unknown
XR_002714	-	-	-	1740	unknown	This record was removed as a result of standard genome annotation processing.
XR_002827	-	-	-	1745	unknown	This record was removed as a result of standard genome annotation processing.
XM_972756	664798	EG664798	predicted gene, EG664798	1750	unknown
NM_177093	320184	Lrrc58	leucine rich repeat containing 58	1753	unknown
XM_484785	433230	EG433230	predicted gene, EG433230	1756	unknown
XM_981869	-	-	-	1780	unknown	This record was removed as a result of standard genome annotation processing.
XM_980587	-	-	-	1791	unknown	This record was removed as a result of standard genome annotation processing.
XM_342391	-	-	-	1800	unknown	This record was removed as a result of standard genome annotation processing.
XM_001002269	666790	EG666790	predicted gene, EG666790	1866	unknown
XM_989582	-	-	-	1975	unknown	This record was removed as a result of standard genome annotation processing.
XM_916038	-	-	-	2003	unknown	This record was removed as a result of standard genome annotation processing.
NM_008581	17276	Mela	melanoma antigen	11655	unknown
XM_900356	-	-	-	-1.52	unknown	This record was removed as a result of standard genome annotation processing.
AF084363	-	-	-	-1.56	unknown
NM_001039080	56516	Rbms2	RNA binding motif, single stranded interacting protein 2	-1.61	unknown
XM_979135	-	-	-	-1.67	unknown	This record was removed as a result of standard genome annotation processing.
NM_019765	56430	Clip1	CAP-GLY domain containing linker protein 1	-1.69	unknown
XR_002504	-	-	-	-1.91	unknown	This record was removed as a result of standard genome annotation processing.
NM_026210	67510	1810036I24Rik	RIKEN cDNA 1810036I24 gene	-2.08	unknown
XM_611857	-	-	-	-2.11	unknown
XM_987296	-	-	-	-2.67	unknown	This record was removed as a result of standard genome annotation processing.
XM_989617	-	Zfp711	zinc finger protein 711	-3.29	unknown
XR_004743	675178	LOC675178	similar to glycoprotein, synaptic 2	-3.37	unknown
NM_139295	193813	Mcfd2	multiple coagulation factor deficiency 2	-2386	vesicle-mediated transport
NM_009498	22319	Vamp3	vesicle-associated membrane protein 3	-1686	vesicle-mediated transport
NM_009147	20334	Sec23a	SEC23A (S. cerevisiae)	1543	vesicle-mediated transport
NM_011342	20333	Sec22b	SEC22 vesicle trafficking protein homolog B (S. cerevisiae)	1558	vesicle-mediated transport
NM_025535	66397	Sar1b	SAR1 gene homolog B (S. cerevisiae)	-1.51	vesicle-mediated transport
