# Supplementary material for: Hif1α down-regulation is associated with transposition of great arteries in mice treated with a retinoic acid antagonist
Source: BMC Genomics. 2010 Sep 16;11:497. doi: 10.1186/1471-2164-11-497 (PMC2996993; doi:10.1186/1471-2164-11-497)
Supplement: Additional file 2 — Table S2: List of the 239 differentially expressed genes (FC≥ ± 1.5) in BMS+FA-treated embryos [file 1471-2164-11-497-S2.XLS]

## Sheet: Foglio1
Additional file 2: Table S2
gb_acc	gene_id	Gene symbol	Gene name	FC	GO classification	Note
U73200	26936	Mprip	myosin phosphatase Rho interacting protein	-1546	actin binding
NM_007793	13014	Cstb	cystatin B	-1.54	adult locomotory behavior
NM_029638	76507	Abp1	amiloride binding protein 1 (amine oxidase, copper-containing)	-2068	amine metabolic process
NM_008135	14664	Slc6a9	solute carrier family 6 (neurotransmitter transporter, glycine), member 9	-1543	amino acid transport
NM_011695	22334	Vdac2	voltage-dependent anion channel 2	-1851	anion transport
NM_009729	11984	Atp6v0c	ATPase, H+ transporting, lysosomal V0 subunit C	-2242	ATP synthesis coupled proton transport
NM_013795	27425	Atp5l	ATP synthase, H+ transporting, mitochondrial F0 complex, subunit g	-2197	ATP synthesis coupled proton transport
NM_025313	66043	Atp5d	ATP synthase, H+ transporting, mitochondrial F1 complex, delta subunit	-2.14	ATP synthesis coupled proton transport
NM_007393	11461	Actb	actin, beta	-2358	axonogenesis
NM_008597	17313	Mgp	matrix Gla protein	-2775	cell differentiation
NM_007556	12161	Bmp6	bone morphogenetic protein 6	-1575	cell differentiation
NM_007553	12156	Bmp2	bone morphogenetic protein 2	-1572	cell differentiation
NM_146248	240084	Cchcr1	coiled-coil alpha-helical rod protein 1	-1542	cell differentiation
NM_007657	12527	Cd9	CD9 antigen	-2005	cell motility
NM_016780	16416	Itgb3	integrin beta 3	-1668	cell-matrix adhesion
NM_013650	20201	S100a8	S100 calcium binding protein A8 (calgranulin A)	-1715	chemotaxis
NM_026155	67437	Ssr3	signal sequence receptor, gamma	-2635	cotranslational protein targeting to membrane
NM_010375	14944	Gzmg	granzyme G	-1549	cytolysis
NM_011452	20706	Serpinb9b	serine (or cysteine) peptidase inhibitor, clade B, member 9b	-1527	cytolysis
NM_021278	19241	Tmsb4x	thymosin, beta 4, X chromosome	-2016	cytoskeleton organization and biogenesis
NM_011072	18643	Pfn1	profilin 1	-2.2	cytoskeleton organization and biogenesis
NM_021337	108077	Skiv2l	superkiller viralicidic activity 2-like (S. cerevisiae)	-1618	defense response
NM_023386	67775	Rtp4	receptor transporter protein 4	-1791	detection of chemical stimulus during sensory perception of bitter taste
NM_007750	12868	Cox8a	cytochrome c oxidase, subunit VIIIa	-2563	electron transport
NM_007748	12861	Cox6a1	cytochrome c oxidase, subunit VI a, polypeptide 1	-2531	electron transport
NM_025650	66594	Uqcr	ubiquinol-cytochrome c reductase (6.4kD) subunit	-1.74	electron transport
NM_011475	20763	Sprr2i	small proline-rich protein 2I	-1512	epidermis development
NM_008386	16333	Ins1	insulin I	-2525	glucose metabolic process
NM_181796	14869	Gstp2	glutathione S-transferase, pi 2	-1687	glutathione metabolic process
NM_008084	14433	Gapdh	glyceraldehyde-3-phosphate dehydrogenase	-1784	glycolysis
D10204	19218	Ptger3	prostaglandin E receptor 3 (subtype EP3)	-1965	G-protein coupled receptor protein signaling pathway
NM_145850	252912	V1rh17	vomeronasal 1 receptor, H17	-1521	G-protein coupled receptor protein signaling pathway
NM_019828	56407	Trpc4ap	transient receptor potential cation channel, subfamily C, member 4 associated protein	-1963	intracellular protein transport
NM_007889	13544	Dvl3	dishevelled 3, dsh homolog (Drosophila)	-1622	intracellular signaling cascade
NM_011179	19156	Psap	prosaposin	-4216	lipid metabolic process
NM_133808	110611	Hdlbp	high density lipoprotein (HDL) binding protein	-1589	lipid metabolic process
NM_011654	22143	Tuba1b	tubulin, alpha 1B	-1792	microtubule-based movement
NM_011865	23983	Pcbp1	poly(rC) binding protein 1	-1592	mRNA processing
NM_007585	12306	Anxa2	annexin A2	-2102	negative regulation of coagulation
NM_008907	268373	Ppia	peptidylprolyl isomerase A	-2135	neuron differentiation
NM_009320	21366	Slc6a6	solute carrier family 6 (neurotransmitter transporter, taurine), member 6	-1598	neurotransmitter transport
NM_008630	17750	Mt2	metallothionein 2	-1400	nitric oxide mediated signal transduction
NM_008705	18103	Nme2	non-metastatic cells 2, protein (NM23B) expressed in	-1743	nucleotide metabolic process
NM_010376	14950	H13	histocompatibility 13	-1648	peptidase activity
NM_023627	71780	Isyna1	myo-inositol 1-phosphate synthase A1	-1738	phospholipid biosynthetic process
NM_009121	20229	Sat1	spermidine/spermine N1-acetyl transferase 1	-2284	polyamine metabolic process
NM_007653	12512	Cd63	Cd63 antigen	-4871	positive regulation of endocytosis
NM_198095	69550	Bst2	bone marrow stromal cell antigen 2	-1512	positive regulation of I-kappaB kinase/NF-kappaB cascade
NM_019642	20014	Rpn2	ribophorin II	-1588	protein amino acid N-linked glycosylation via asparagine
XM_989557	-	Arpc2	actin related protein 2/3 complex, subunit 2, transcript variant 10	-1599	protein binding
NM_030127	78558	Htra3	HtrA serine peptidase 3	-2462	proteolysis
NM_173742	52898	Rnasek	ribonuclease, RNase K	-1654	proteolysis
NM_145135	107702	Rnh1	ribonuclease/angiogenin inhibitor 1	-1718	regulation of angiogenesis
NM_207223	140500	Centb5	centaurin, beta 5	-1542	regulation of ARF GTPase activity
NM_007707	12702	Socs3	suppressor of cytokine signaling 3	-1811	regulation of cell growth
NM_009393	21924	Tnnc1	troponin C, cardiac/slow skeletal	-1702	regulation of muscle contraction
NM_011294	20024	Sub1	SUB1 homolog (S. cerevisiae)	-1755	regulation of transcription, DNA-dependent
NM_013608	17938	Naca	nascent polypeptide-associated complex alpha polypeptide	-1703	regulation of transcription, DNA-dependent
NM_008393	16373	Irx3	Iroquois related homeobox 3 (Drosophila)	-1589	regulation of transcription, DNA-dependent
NM_175419	109275	Actr5	ARP5 actin-related protein 5 homolog (yeast)	-1511	regulation of transcription, DNA-dependent
NM_010088	13529	Prl8a2	prolactin family 8, subfamily a, member 2	-5659	response to hypoxia
NM_008161	14778	Gpx3	glutathione peroxidase 3	-3883	response to oxidative stress
NM_011170	19122	Prnp	prion protein	-2795	response to oxidative stress
NM_011563	21672	Prdx2	peroxiredoxin 2	-1687	response to oxidative stress
NM_030704	80888	Hspb8	heat shock protein 8	-1777	response to stress
NM_008302	15516	Hsp90ab1	heat shock protein 90kDa alpha (cytosolic), class B member 1	-1645	response to stress
NM_013868	29818	Hspb7	heat shock protein family, member 7 (cardiovascular)	-1538	response to stress
NM_009098	20116	Rps8	ribosomal protein S8	-3366	ribosome biogenesis and assembly
NM_013647	20055	Rps16	ribosomal protein S16	-2374	ribosome biogenesis and assembly
NM_011290	19988	Rpl6	ribosomal protein L6	-2153	ribosome biogenesis and assembly
NM_011292	20005	Rpl9	ribosomal protein L9	-1931	ribosome biogenesis and assembly
NM_016959	20091	Rps3a	ribosomal protein S3a	-1919	ribosome biogenesis and assembly
NM_025403	66181	Nola3	nucleolar protein family A, member 3	-1581	rRNA processing
NM_146641	258634	Olfr1164	olfactory receptor 1164	-1685	sensory perception of smell
NM_026911	69019	Spcs1	signal peptidase complex subunit 1 homolog (S. cerevisiae)	-1588	signal peptide processing
NM_010705	16854	Lgals3	lectin, galactose binding, soluble 3	-2212	skeletal development
NM_016721	29875	Iqgap1	IQ motif containing GTPase activating protein 1	-1867	small GTPase mediated signal transduction
NM_013543	14979	H2-Ke6	H2-K region expressed gene 6	-1699	steroid biosynthetic process
NM_021547	59045	Stard3	START domain containing 3	-1528	steroid biosynthetic process
NM_013798	-	Actg1	actin, gamma, cytoplasmic 1	-3323	structural constituent of cytoskeleton
XM_888022	66491	Polr2l	polymerase (RNA) II (DNA directed) polypeptide L	-1737	transcription
NM_178652	109115	Supt3h	suppressor of Ty 3 homolog (S. cerevisiae)	-1665	transcription initiation
NM_025587	66481	Rps21	ribosomal protein S21	-4708	translation
NM_011287	19896	Rpl10a	ribosomal protein L10A	-4094	translation
NM_052835	110954	Rpl10	ribosomal protein 10	-3384	translation
NM_025592	66489	Rpl35	ribosomal protein L35	-3045	translation
NM_001002239	319195	Rpl17	ribosomal protein L17	-2656	translation
NM_021338	57808	Rpl35a	ribosomal protein L35a	-2643	translation
NM_170669	267019	Rps15a	ribosomal protein S15a	-2539	translation
NM_024175	66475	Rps23	ribosomal protein S23	-2535	translation
NM_027015	57294	Rps27	ribosomal protein S27	-2336	translation
NM_031101	-	Rpl13	Rattus norvegicus ribosomal protein L13	-2118	translation
NM_029751	76808	Rpl18a	ribosomal protein L18A	-2092	translation
NM_172086	19951	Rpl32	ribosomal protein L32	-2076	translation
NM_025301	27397	Mrpl17	mitochondrial ribosomal protein L17	-1961	translation
NM_011975	26451	Rpl27a	ribosomal protein L27a	-1805	translation
NM_025919	67025	Rpl11	ribosomal protein L11	-1518	translation
NM_026055	67248	Rpl39	ribosomal protein L39	-2.1	translation
NM_024266	75617	Rps25	ribosomal protein S25	-3.41	translation
NM_010106	13627	Eef1a1	eukaryotic translation elongation factor 1 alpha 1	-3954	translational elongation
NM_026007	67160	Eef1g	eukaryotic translation elongation factor 1 gamma	-1.62	translational elongation
NM_080635	68135	Eif3h	eukaryotic translation initiation factor 3, subunit H	-1641	translational initiation
NM_146200	56347	Eif3c	eukaryotic translation initiation factor 3, subunit C	-1514	translational initiation
NM_011058	18595	Pdgfra	platelet derived growth factor receptor, alpha polypeptide	-1606	transmembrane receptor protein tyrosine kinase signaling pathway
NM_021398	58207	Slc43a3	solute carrier family 43, member 3	-1738	transmembrane transport
NM_153168	102436	Lars2	leucyl-tRNA synthetase, mitochondrial	1496	tRNA aminoacylation for protein translation
NM_023230	66589	Ube2v1	ubiquitin-conjugating enzyme E2 variant 1	-1606	ubiquitin cycle
NM_145420	216080	Ube2d1	ubiquitin-conjugating enzyme E2D 1, UBC4/5 homolog (yeast)	-1.63	ubiquitin cycle
NM_011969	26444	Psma7	proteasome (prosome, macropain) subunit, alpha type 7	-1891	ubiquitin-dependent protein catabolic process
XM_909152	-	Nanogpd	Mus musculus similar to Nanog homeobox	-10835	unknown
XR_003734	-	-	-	-5432	unknown	This record was removed as a result of standard genome annotation processing.
XM_001000645	-	-	-	-4793	unknown	This record was removed as a result of standard genome annotation processing.
XM_979595	-	-	-	-4056	unknown	This record was removed as a result of standard genome annotation processing.
XR_003919	-	-	-	-3964	unknown	This record was removed as a result of standard genome annotation processing.
XM_001003749	-	-	-	-3904	unknown	This record was removed as a result of standard genome annotation processing
XM_980604	665964	EG665964	predicted gene, EG665964	-3806	unknown
XM_001004164	-	-	-	-3759	unknown	This record was removed as a result of standard genome annotation processing.
XM_923973	-	-	-	-3598	unknown	This record was removed as a result of standard genome annotation processing.
XR_003760	-	-	-	-3502	unknown	This record was removed as a result of standard genome annotation processing.
XM_987850	-	-	-	-3489	unknown	This record was removed as a result of standard genome annotation processing.
XR_002837	-	-	-	-3296	unknown	This record was removed as a result of standard genome annotation processing.
XM_976586	-	-	-	-3255	unknown	This record was removed as a result of standard genome annotation processing.
XR_001707	-	-	-	-3247	unknown	This record was removed as a result of standard genome annotation processing.
XM_982955	-	-	-	-3243	unknown	This record was removed as a result of standard genome annotation processing.
XM_973383	-	-	-	-3237	unknown	This record was removed as a result of standard genome annotation processing.
XM_920276	-	Hnrph3	Mus musculus heterogeneous nuclear ribonucleoprotein H3,transcript variant 16	-3098	unknown
XR_004808	-	-	-	-3064	unknown	This record was removed as a result of standard genome annotation processing.
XR_005015	-	-	-	-2975	unknown	This record was removed as a result of standard genome annotation processing.
XM_981758	-	-	-	-2919	unknown	This record was removed as a result of standard genome annotation processing.
NM_010741	17067	Ly6c1	lymphocyte antigen 6 complex, locus C1	-2867	unknown
XR_004661	674483	LOC674483	similar to Protein patched homolog 2 (PTC2)	-2774	unknown
XM_914931	622707	622707	predicted gene, 622707	-2727	unknown
XR_004994	-	-	-	-2725	unknown	This record was removed as a result of standard genome annotation processing.
XM_357752	384622	EG384622	predicted gene, EG384622	-2688	unknown
XM_974176	-	-	-	-2683	unknown	This record was removed as a result of standard genome annotation processing.
AF084363	-	-	-	-2653	unknown
XR_003025	-	-	-	-2591	unknown	This record was removed as a result of standard genome annotation processing.
XM_979469	623519	EG623519	predicted gene, EG623519	-2574	unknown
XM_991823	629732	EG629732	predicted gene, EG629732	-2566	unknown
XR_003234	-	-	-	-2529	unknown	This record was removed as a result of standard genome annotation processing.
XR_002452	-	-	-	-2487	unknown	This record was removed as a result of standard genome annotation processing.
XR_004782	674921	LOC674921	similar to 60S ribosomal protein L13	-2479	unknown
XM_982438	-	-	-	-2466	unknown	This record was removed as a result of standard genome annotation processing.
XM_986164	666342	EG666342	predicted gene, EG666342	-2464	unknown
XM_887605	623174	EG623174	predicted gene, EG623174	-2457	unknown
XM_980000	-	-	-	-2419	unknown	This record was removed as a result of standard genome annotation processing.
XR_003527	-	-	-	-2399	unknown	This record was removed as a result of standard genome annotation processing.
XM_994659	-	-	-	-2384	unknown	This record was removed as a result of standard genome annotation processing.
XM_889462	622673	EG622673	predicted gene, EG622673	-2381	unknown
XM_001003284	668718	EG668718	predicted gene, EG668718	-2356	unknown
XM_990438	667414	EG667414	predicted gene, EG667414	-2345	unknown
XM_993692	-	-	-	-2319	unknown	This record was removed as a result of standard genome annotation processing.
XR_003833	-	-	-	-2299	unknown	This record was removed as a result of standard genome annotation processing.
XM_001002948	-	-	-	-2286	unknown	This record was removed as a result of standard genome annotation processing.
NM_010738	110454	Ly6a	lymphocyte antigen 6 complex, locus A	-2271	unknown
XR_002919	-	-	-	-2221	unknown	This record was removed as a result of standard genome annotation processing.
XM_485502	433806	OTTMUSG00000010939	predicted gene, OTTMUSG00000010939	-2164	unknown
XM_894477	215974	EG215974	predicted gene, EG215974	-2158	unknown
XR_003935	-	-	-	-2153	unknown	This record was removed as a result of standard genome annotation processing.
XM_975942	665298	OTTMUSG00000004999	predicted gene, OTTMUSG00000004999	-2144	unknown
XM_993473	667952	EG667952	predicted gene, EG667952	-2117	unknown
XM_975026	-	-	-	-2113	unknown	This record was removed as a result of standard genome annotation processing.
XM_908471	625298	EG625298	predicted gene, EG625298	-2111	unknown
XR_002029	-	-	-	-2097	unknown	This record was removed as a result of standard genome annotation processing.
XM_975712	-	-	-	-2086	unknown	This record was removed as a result of standard genome annotation processing.
XR_002050	666682	EG666682	predicted gene, EG666682	-2072	unknown
XM_909062	-	-	-	-2048	unknown	This record was removed as a result of standard genome annotation processing.
XM_001001453	-	-	-	-2038	unknown	This record was removed as a result of standard genome annotation processing.
XM_001003298	-	-	-	-1961	unknown	This record was removed as a result of standard genome annotation processing.
XM_976090	639823	EG639823	predicted gene, EG639823	-1951	unknown
XM_993018	-	-	-	-1949	unknown	This record was removed as a result of standard genome annotation processing.
XM_485920	434174	Hmg1l1	high-mobility group (nonhistone chromosomal) protein 1-like 1	-1949	unknown
XR_004003	-	-	-	-1937	unknown	This record was removed as a result of standard genome annotation processing.
XM_884518	619900	EG619900	predicted gene, EG619900	-1917	unknown
XR_004452	-	-	-	-1891	unknown	This record was removed as a result of standard genome annotation processing.
XR_003977	-	-	-	-1862	unknown	This record was removed as a result of standard genome annotation processing.
XM_976158	665330	EG665330	predicted gene, EG665330	-1857	unknown
NM_010684	16783	Lamp1	lysosomal-associated membrane protein 1	-1843	unknown
XM_917764	243642	EG243642	predicted gene, EG243642	-1841	unknown
XM_001004027	-	-	-	-1816	unknown	This record was removed as a result of standard genome annotation processing.
XR_003532	-	-	-	-1797	unknown	This record was removed as a result of standard genome annotation processing.
NM_009112	20194	S100a10	S100 calcium binding protein A10 (calpactin)	-1781	unknown
XM_989100	-	-	-	-1779	unknown	This record was removed as a result of standard genome annotation processing.
NM_029565	56374	Tmem59	transmembrane protein 59	-1779	unknown
XM_975817	-	-	-	-1766	unknown	This record was removed as a result of standard genome annotation processing.
XM_620532	545984	EG545984	predicted gene, EG545984	-1762	unknown
XM_981869	-	-	-	-1754	unknown	This record was removed as a result of standard genome annotation processing.
XM_979314	-	-	-	-1742	unknown	This record was removed as a result of standard genome annotation processing.
XM_993735	-	-	-	-1735	unknown	This record was removed as a result of standard genome annotation processing.
XR_003831	-	-	-	-1719	unknown	This record was removed as a result of standard genome annotation processing.
XM_620107	545683	OTTMUSG00000010969	predicted gene, OTTMUSG00000010969	-1717	unknown
NM_199472	-	-	-	-1714	unknown	NM_199472.1: This RefSeq was permanently suppressed because it is now thought that this gene is a pseudogene.
XM_916964	625690	EG625690	predicted gene, EG625690	-1711	unknown
XM_888711	66915	Myeov2	myeloma overexpressed 2	-1679	unknown
XM_987969	-	-	-	-1648	unknown	This record was removed as a result of standard genome annotation processing.
XM_913022	245405	EG245405	predicted gene, EG245405	-1635	unknown
XM_484008	432551	OTTMUSG00000005441	predicted gene, OTTMUSG00000005441	-1625	unknown
XM_911531	546298	OTTMUSG00000017346	predicted gene, OTTMUSG00000017346	-1619	unknown
XM_977746	-	-	-	-1602	unknown	This record was removed as a result of standard genome annotation processing.
XM_913479	619883	EG619883	predicted gene, EG619883	-1596	unknown
XM_488060	435996	EG435996	predicted gene, EG435996	-1592	unknown
NM_023665	27981	D4Wsu53e	DNA segment, Chr 4, Wayne State University 53, expressed	-1591	unknown
NM_026624	68222	BC061039	cDNA sequence BC061039	-1589	unknown
XM_976990	-	-	-	-1574	unknown	This record was removed as a result of standard genome annotation processing.
XR_002757	-	-	-	-1563	unknown	This record was removed as a result of standard genome annotation processing.
XM_893358	628596	EG628596	predicted gene, EG628596	-1562	unknown
NM_022315	64074	Smoc2	SPARC related modular calcium binding 2	-1551	unknown
XM_990476	544973	EG544973	predicted gene, EG544973	-1544	unknown
XR_002810	-	-	-	-1542	unknown	This record was removed as a result of standard genome annotation processing.
AY325121	268354	AI851790	expressed sequence AI851790	-1536	unknown
XM_001001463	-	-	-	-1523	unknown	This record was removed as a result of standard genome annotation processing.
XM_991355	676590	LOC676590	similar to ribosomal protein L21	-1508	unknown
NM_001033296	228684	Sel1l2	sel-1 suppressor of lin-12-like 2 (C. elegans)	1505	unknown
XM_977922	-	-	-	1561	unknown	This record was removed as a result of standard genome annotation processing.
NM_001033470	382221	Gm1141	gene model 1141, (NCBI)	1568	unknown
XM_484271	432767	EG432767	predicted gene, EG432767	-1.5	unknown
XR_002509	-	-	-	-1.53	unknown	This record was removed as a result of standard genome annotation processing.
XM_909091	634386	mCG_17237	ferritin light chain 1 pseudogene	-1.61	unknown
XR_003691	-	-	-	-1.65	unknown	This record was removed as a result of standard genome annotation processing.
XM_989090	-	-	-	-1.66	unknown	This record was removed as a result of standard genome annotation processing.
XR_003746	-	-	-	-1.69	unknown	This record was removed as a result of standard genome annotation processing.
XR_004781	-	-	-	-1.69	unknown	This record was removed as a result of standard genome annotation processing.
NM_145373	209588	Sectm1a	secreted and transmembrane 1A	-1.7	unknown
XR_003076	-	-	-	-1.9	unknown	This record was removed as a result of standard genome annotation processing.
XR_002003	667290	EG667290	predicted gene, EG667290	-1.93	unknown
XM_894313	627352	EG627352	predicted gene, EG627352	-1.98	unknown
XR_003406	-	-	-	-2.03	unknown	This record was removed as a result of standard genome annotation processing.
XM_991309	-	-	-	-2.08	unknown	This record was removed as a result of standard genome annotation processing.
XM_889835	624124	EG624124	predicted gene, EG624124	-2.1	unknown
XM_990486	637379	EG637379	predicted gene, EG637379	-2.21	unknown
XM_483949	432502	EG432502	predicted gene, EG432502	-2.31	unknown
NM_139198	231507	Plac8	placenta-specific 8	-2.43	unknown
XM_990647	-	-	-	-2.78	unknown	This record was removed as a result of standard genome annotation processing.
XM_984199	666899	OTTMUSG00000005566	predicted gene, OTTMUSG00000005566	-3.02	unknown
XR_004667	674597	674597	predicted gene, 674597	-3.8	unknown
XR_002657	-	-	-	-6.27	unknown	This record was removed as a result of standard genome annotation processing.
NM_025404	80981	Arl4d	ADP-ribosylation factor-like 4D	-1996	vesicle-mediated transport
XM_907601	69162	Sec31a	SEC31 homolog A (S. cerevisiae)	-1612	vesicle-mediated transport
